# Supplementary material for: The Flavor Characteristics, Antioxidant Capability, and Storage Year Discrimination Based on Backpropagation Neural Network of Organic Green Tea (Camellia sinensis) during Long-Term Storage
Source: Foods. 2024 Feb 29;13(5):753. doi: 10.3390/foods13050753 (PMC10930645; doi:10.3390/foods13050753)
Supplement: Supplementary file 1 [file foods-13-00753-s001.zip]

Archive with 1 entries (1 files):
- foods-2885530-supplementary.pdf
